# Supplementary material for: ShareDNA: a smartphone app to facilitate family communication of genetic results
Source: BMC Med Genomics. 2021 Jan 6;14:10. doi: 10.1186/s12920-020-00864-0 (PMC7788871; doi:10.1186/s12920-020-00864-0)
Supplement: Supplementary file 1 — Additional file 1: File shows the results for each participant walking through and providing feedback for each function in the app. [file 12920_2020_864_MOESM1_ESM.xls]

## Sheet: subject101
Test Case ID		101	Test Case Description		Test ShareDNA App Functionality
Created By		Cameron	Reviewed By				Version		1.0.9
Tester's Name		101	Date Tested		2019-10-17
Phone Model and Software	eg. iPhone 6S, iOS 12.2
S #	Prerequisites:
1	if iOS, Download ShareDNA App from TestFlight
2	if Android, Install apk file
Test Scenario	You have a genetic test result and you would like to share it with someone via email and text
Login
Step #	Step Details		Expected Results		Actual Results			Pass / Fail / Not executed / Suspended
1	Tap on App Icon		App should open					Not executed
2	Tap "Skip Intro"		App takes you to Login Screen					Not executed
3	Enter email and password then tap "Login"		App should take you to the Files Screen					Not executed
Register
Step #	Step Details		Expected Results		Actual Results			Pass / Fail / Not executed / Suspended
1	Tap on App Icon		App should open					Pass
2	Tap "Skip Intro"		App takes you to Login Screen					Pass
3	Tap "Need a login? Sign up for an account"		App should take you to Register Screen					Pass
4	Enter email and password, tap "I agree to the ShareDNA Terms of Use and Privacy Policy", then tap "Submit"		App should take you to the Files Screen					Pass
Add a File from Photo Library
Step #	Step Details		Expected Results		Actual Results			Pass / Fail / Not executed / Suspended
1	Tap on App Icon		App should open					Not executed
2	Tap "Skip Intro"		App takes you to Login Screen					Not executed
3	Enter email and password then tap "Login"		App should take you to the Files Screen					Not executed
4	Tap "Select File"		Popup Screen should appear					Pass
5	Tap "Photo Library"		Opens your native photo library					Pass
6	Tap your photo of interest, then "Done" if on iOS		App should reappear and name of photo should appear next to "SELECT FILE" button					Pass
7	Tap "Add"		Files above are updated to include the addition file					Pass
Add a File from Camera
Step #	Step Details		Expected Results		Actual Results			Pass / Fail / Not executed / Suspended
1	Tap on App Icon		App should open					Not executed
2	Tap "Skip Intro"		App takes you to Login Screen					Not executed
3	Enter email and password then tap "Login"		App should take you to the Files Screen					Not executed
4	Tap "Take Picture"		Native camera appears					Not executed
5	Take photo, then tap "Use Photo" if on iOS		Files above are updated to include the addition file					Not executed
Share via Email after Adding a File from Camera
Step #	Step Details		Expected Results		Actual Results			Pass / Fail / Not executed / Suspended
1	Tap on App Icon		App should open					Not executed
2	Tap "Skip Intro"		App takes you to Login Screen					Not executed
3	Enter email and password then tap "Login"		App should take you to the Files Screen					Not executed
4	Tap "Take Picture"		Native camera appears					Not executed
5	Take photo, then tap "Use Photo" if on iOS		Files above are updated to include the addition file					Not executed
6	In the list of File(s) above, tap the Share icon (2nd icon to the right of the file name)		Popup Screen asking for your password appears					Pass
7	Enter password then tap "Next"		Share Screen appears					Pass
8	Tap "Share By Email"		Share Email Screen appears					Pass
9	Scroll down to "Add Recipients" section, then enter email address, then choose relationship using the option wheel below, then tap "+"		Contact's email and relationship appears					Pass
10	Tap "Send Email"		Your Sent Files Screen appears and a green popup below appears to indicate your file has been sent.					Pass
Share via Text after Adding a File from Camera
Step #	Step Details		Expected Results		Actual Results			Pass / Fail / Not executed / Suspended
1	Tap on App Icon		App should open					Not executed
2	Tap "Skip Intro"		App takes you to Login Screen					Not executed
3	Enter email and password then tap "Login"		App should take you to the Files Screen					Not executed
4	Tap "Take Picture"		Native camera appears					Pass
5	Take photo, then tap "Use Photo" if on iOS		Files above are updated to include the addition file					Pass
6	In the list of File(s) above, tap the Share icon (2nd icon to the right of the file name)		Popup Screen asking for your password appears					Pass
7	Enter password then tap "Next"		Share Screen appears					Pass
8	Tap "Share By SMS/Text"		Share Text Screen appears					Pass
9	Scroll down to "Add Recipients" section, then Tap "Select from Contacts"		Popup appears showing all of your contacts					Pass
10	Tap "Add" for a contact of interest		Contact's phone number appears in Share Text Screen					Pass
11	Choose your relationship with your contact via the option wheel below then tap "+"		Contact's phone number and relationship appears					Pass
12	Tap "Send SMS"		Native text messaging app appears					Pass
13	Send text message		Your Sent Files Screen appears					Pass
Introduction
Step #	Step Details		Expected Results		Actual Results			Pass / Fail / Not executed / Suspended
1	Tap on App Icon		App should open					Pass
2	Tap "Next"		1st Intro Slide Appears					Pass
3	Tap "Next"		2nd Intro Slide Appears					Pass
4	Tap "Next"		3rd Intro Slide Appears					Pass
5	Tap "Next"		4th Intro Slide Appears					Pass
Learn More
Step #	Step Details		Expected Results		Actual Results			Pass / Fail / Not executed / Suspended
1	Tap on App Icon		App should open					Pass
2	Tap "Learn More"		Learn More Screen Appears					Pass
3	Scroll through the Screen		All of Learn More Screen					Pass

## Sheet: subject102
Test Case ID		102	Test Case Description		Test ShareDNA App Functionality
Created By		Cameron	Reviewed By				Version		1.0.9
Tester's Name		102	Date Tested		2019-10-23
Phone Model and Software	eg. iPhone 6S, iOS 12.2
S #	Prerequisites:
1	if iOS, Download ShareDNA App from TestFlight
2	if Android, Install apk file
Test Scenario	You have a genetic test result and you would like to share it with someone via email and text
Login
Step #	Step Details		Expected Results		Actual Results			Pass / Fail / Not executed / Suspended
1	Tap on App Icon		App should open					Not executed
2	Tap "Skip Intro"		App takes you to Login Screen					Not executed
3	Enter email and password then tap "Login"		App should take you to the Files Screen					Not executed
Register
Step #	Step Details		Expected Results		Actual Results			Pass / Fail / Not executed / Suspended
1	Tap on App Icon		App should open					Not executed
2	Tap "Skip Intro"		App takes you to Login Screen					Not executed
3	Tap "Need a login? Sign up for an account"		App should take you to Register Screen					Not executed
4	Enter email and password, tap "I agree to the ShareDNA Terms of Use and Privacy Policy", then tap "Submit"		App should take you to the Files Screen					Not executed
Add a File from Photo Library
Step #	Step Details		Expected Results		Actual Results			Pass / Fail / Not executed / Suspended
1	Tap on App Icon		App should open					Not executed
2	Tap "Skip Intro"		App takes you to Login Screen					Not executed
3	Enter email and password then tap "Login"		App should take you to the Files Screen					Not executed
4	Tap "Select File"		Popup Screen should appear					Not executed
5	Tap "Photo Library"		Opens your native photo library					Not executed
6	Tap your photo of interest, then "Done" if on iOS		App should reappear and name of photo should appear next to "SELECT FILE" button					Not executed
7	Tap "Add"		Files above are updated to include the addition file					Not executed
Add a File from Camera
Step #	Step Details		Expected Results		Actual Results			Pass / Fail / Not executed / Suspended
1	Tap on App Icon		App should open					Not executed
2	Tap "Skip Intro"		App takes you to Login Screen					Not executed
3	Enter email and password then tap "Login"		App should take you to the Files Screen					Not executed
4	Tap "Take Picture"		Native camera appears					Not executed
5	Take photo, then tap "Use Photo" if on iOS		Files above are updated to include the addition file					Not executed
Share via Email after Adding a File from Camera
Step #	Step Details		Expected Results		Actual Results			Pass / Fail / Not executed / Suspended
1	Tap on App Icon		App should open					Not executed
2	Tap "Skip Intro"		App takes you to Login Screen					Not executed
3	Enter email and password then tap "Login"		App should take you to the Files Screen					Not executed
4	Tap "Take Picture"		Native camera appears					Not executed
5	Take photo, then tap "Use Photo" if on iOS		Files above are updated to include the addition file					Not executed
6	In the list of File(s) above, tap the Share icon (2nd icon to the right of the file name)		Popup Screen asking for your password appears					Not executed
7	Enter password then tap "Next"		Share Screen appears					Not executed
8	Tap "Share By Email"		Share Email Screen appears					Not executed
9	Scroll down to "Add Recipients" section, then enter email address, then choose relationship using the option wheel below, then tap "+"		Contact's email and relationship appears					Not executed
10	Tap "Send Email"		Your Sent Files Screen appears and a green popup below appears to indicate your file has been sent.					Not executed
Share via Text after Adding a File from Camera
Step #	Step Details		Expected Results		Actual Results			Pass / Fail / Not executed / Suspended
1	Tap on App Icon		App should open					Not executed
2	Tap "Skip Intro"		App takes you to Login Screen					Not executed
3	Enter email and password then tap "Login"		App should take you to the Files Screen					Not executed
4	Tap "Take Picture"		Native camera appears					Not executed
5	Take photo, then tap "Use Photo" if on iOS		Files above are updated to include the addition file					Not executed
6	In the list of File(s) above, tap the Share icon (2nd icon to the right of the file name)		Popup Screen asking for your password appears					Not executed
7	Enter password then tap "Next"		Share Screen appears					Not executed
8	Tap "Share By SMS/Text"		Share Text Screen appears					Not executed
9	Scroll down to "Add Recipients" section, then Tap "Select from Contacts"		Popup appears showing all of your contacts					Not executed
10	Tap "Add" for a contact of interest		Contact's phone number appears in Share Text Screen					Not executed
11	Choose your relationship with your contact via the option wheel below then tap "+"		Contact's phone number and relationship appears					Not executed
12	Tap "Send SMS"		Native text messaging app appears					Not executed
13	Send text message		Your Sent Files Screen appears					Not executed
Introduction
Step #	Step Details		Expected Results		Actual Results			Pass / Fail / Not executed / Suspended
1	Tap on App Icon		App should open					Not executed
2	Tap "Next"		1st Intro Slide Appears					Not executed
3	Tap "Next"		2nd Intro Slide Appears					Not executed
4	Tap "Next"		3rd Intro Slide Appears					Not executed
5	Tap "Next"		4th Intro Slide Appears					Not executed
Learn More
Step #	Step Details		Expected Results		Actual Results			Pass / Fail / Not executed / Suspended
1	Tap on App Icon		App should open					Pass
2	Tap "Learn More"		Learn More Screen Appears					Pass
3	Scroll through the Screen		All of Learn More Screen					Pass

## Sheet: subject103
Test Case ID		103	Test Case Description		Test ShareDNA App Functionality
Created By		Cameron	Reviewed By				Version		1.0.9
Tester's Name		103	Date Tested		2019-10-31
Phone Model and Software	eg. iPhone 6S, iOS 12.2
S #	Prerequisites:
1	if iOS, Download ShareDNA App from TestFlight
2	if Android, Install apk file
Test Scenario	You have a genetic test result and you would like to share it with someone via email and text
Login
Step #	Step Details		Expected Results		Actual Results			Pass / Fail / Not executed / Suspended
1	Tap on App Icon		App should open					Not executed
2	Tap "Skip Intro"		App takes you to Login Screen					Not executed
3	Enter email and password then tap "Login"		App should take you to the Files Screen					Not executed
Register
Step #	Step Details		Expected Results		Actual Results			Pass / Fail / Not executed / Suspended
1	Tap on App Icon		App should open					Pass
2	Tap "Skip Intro"		App takes you to Login Screen					Pass
3	Tap "Need a login? Sign up for an account"		App should take you to Register Screen					Pass
4	Enter email and password, tap "I agree to the ShareDNA Terms of Use and Privacy Policy", then tap "Submit"		App should take you to the Files Screen					Pass
Add a File from Photo Library
Step #	Step Details		Expected Results		Actual Results			Pass / Fail / Not executed / Suspended
1	Tap on App Icon		App should open					Not executed
2	Tap "Skip Intro"		App takes you to Login Screen					Not executed
3	Enter email and password then tap "Login"		App should take you to the Files Screen					Not executed
4	Tap "Select File"		Popup Screen should appear					Not executed
5	Tap "Photo Library"		Opens your native photo library					Not executed
6	Tap your photo of interest, then "Done" if on iOS		App should reappear and name of photo should appear next to "SELECT FILE" button					Not executed
7	Tap "Add"		Files above are updated to include the addition file					Not executed
Add a File from Camera
Step #	Step Details		Expected Results		Actual Results			Pass / Fail / Not executed / Suspended
1	Tap on App Icon		App should open					Pass
2	Tap "Skip Intro"		App takes you to Login Screen					Pass
3	Enter email and password then tap "Login"		App should take you to the Files Screen					Pass
4	Tap "Take Picture"		Native camera appears					Pass
5	Take photo, then tap "Use Photo" if on iOS		Files above are updated to include the addition file					Pass
Share via Email after Adding a File from Camera
Step #	Step Details		Expected Results		Actual Results			Pass / Fail / Not executed / Suspended
1	Tap on App Icon		App should open					Not executed
2	Tap "Skip Intro"		App takes you to Login Screen					Not executed
3	Enter email and password then tap "Login"		App should take you to the Files Screen					Not executed
4	Tap "Take Picture"		Native camera appears					Pass
5	Take photo, then tap "Use Photo" if on iOS		Files above are updated to include the addition file					Pass
6	In the list of File(s) above, tap the Share icon (2nd icon to the right of the file name)		Popup Screen asking for your password appears					Pass
7	Enter password then tap "Next"		Share Screen appears					Pass
8	Tap "Share By Email"		Share Email Screen appears					Pass
9	Scroll down to "Add Recipients" section, then enter email address, then choose relationship using the option wheel below, then tap "+"		Contact's email and relationship appears					Pass
10	Tap "Send Email"		Your Sent Files Screen appears and a green popup below appears to indicate your file has been sent.					Pass
Share via Text after Adding a File from Camera
Step #	Step Details		Expected Results		Actual Results			Pass / Fail / Not executed / Suspended
1	Tap on App Icon		App should open					Not executed
2	Tap "Skip Intro"		App takes you to Login Screen					Not executed
3	Enter email and password then tap "Login"		App should take you to the Files Screen					Not executed
4	Tap "Take Picture"		Native camera appears					Not executed
5	Take photo, then tap "Use Photo" if on iOS		Files above are updated to include the addition file					Not executed
6	In the list of File(s) above, tap the Share icon (2nd icon to the right of the file name)		Popup Screen asking for your password appears					Pass
7	Enter password then tap "Next"		Share Screen appears					Pass
8	Tap "Share By SMS/Text"		Share Text Screen appears					Pass
9	Scroll down to "Add Recipients" section, then Tap "Select from Contacts"		Popup appears showing all of your contacts					Pass
10	Tap "Add" for a contact of interest		Contact's phone number appears in Share Text Screen					Pass
11	Choose your relationship with your contact via the option wheel below then tap "+"		Contact's phone number and relationship appears					Pass
12	Tap "Send SMS"		Native text messaging app appears					Pass
13	Send text message		Your Sent Files Screen appears					Pass
Introduction
Step #	Step Details		Expected Results		Actual Results			Pass / Fail / Not executed / Suspended
1	Tap on App Icon		App should open					Pass
2	Tap "Next"		1st Intro Slide Appears					Pass
3	Tap "Next"		2nd Intro Slide Appears					Pass
4	Tap "Next"		3rd Intro Slide Appears					Pass
5	Tap "Next"		4th Intro Slide Appears					Pass
Learn More
Step #	Step Details		Expected Results		Actual Results			Pass / Fail / Not executed / Suspended
1	Tap on App Icon		App should open					Pass
2	Tap "Learn More"		Learn More Screen Appears					Pass
3	Scroll through the Screen		All of Learn More Screen					Pass

## Sheet: subject104
Test Case ID		104	Test Case Description		Test ShareDNA App Functionality
Created By		Cameron	Reviewed By				Version		1.0.9
Tester's Name		104	Date Tested		2019-10-18
Phone Model and Software	eg. iPhone 6S, iOS 12.2
S #	Prerequisites:
1	if iOS, Download ShareDNA App from TestFlight
2	if Android, Install apk file
Test Scenario	You have a genetic test result and you would like to share it with someone via email and text
Login
Step #	Step Details		Expected Results		Actual Results			Pass / Fail / Not executed / Suspended
1	Tap on App Icon		App should open					Not executed
2	Tap "Skip Intro"		App takes you to Login Screen					Not executed
3	Enter email and password then tap "Login"		App should take you to the Files Screen					Not executed
Register
Step #	Step Details		Expected Results		Actual Results			Pass / Fail / Not executed / Suspended
1	Tap on App Icon		App should open					Pass
2	Tap "Skip Intro"		App takes you to Login Screen					Pass
3	Tap "Need a login? Sign up for an account"		App should take you to Register Screen					Pass
4	Enter email and password, tap "I agree to the ShareDNA Terms of Use and Privacy Policy", then tap "Submit"		App should take you to the Files Screen					Pass
Add a File from Photo Library
Step #	Step Details		Expected Results		Actual Results			Pass / Fail / Not executed / Suspended
1	Tap on App Icon		App should open					Pass
2	Tap "Skip Intro"		App takes you to Login Screen					Pass
3	Enter email and password then tap "Login"		App should take you to the Files Screen					Pass
4	Tap "Select File"		Popup Screen should appear					Pass
5	Tap "Photo Library"		Opens your native photo library					Pass
6	Tap your photo of interest, then "Done" if on iOS		App should reappear and name of photo should appear next to "SELECT FILE" button					Pass
7	Tap "Add"		Files above are updated to include the addition file					Pass
Add a File from Camera
Step #	Step Details		Expected Results		Actual Results			Pass / Fail / Not executed / Suspended
1	Tap on App Icon		App should open					Not executed
2	Tap "Skip Intro"		App takes you to Login Screen					Not executed
3	Enter email and password then tap "Login"		App should take you to the Files Screen					Not executed
4	Tap "Take Picture"		Native camera appears					Not executed
5	Take photo, then tap "Use Photo" if on iOS		Files above are updated to include the addition file					Not executed
Share via Email after Adding a File from Camera
Step #	Step Details		Expected Results		Actual Results			Pass / Fail / Not executed / Suspended
1	Tap on App Icon		App should open					Not executed
2	Tap "Skip Intro"		App takes you to Login Screen					Not executed
3	Enter email and password then tap "Login"		App should take you to the Files Screen					Not executed
4	Tap "Take Picture"		Native camera appears					Not executed
5	Take photo, then tap "Use Photo" if on iOS		Files above are updated to include the addition file					Not executed
6	In the list of File(s) above, tap the Share icon (2nd icon to the right of the file name)		Popup Screen asking for your password appears					Pass
7	Enter password then tap "Next"		Share Screen appears					Pass
8	Tap "Share By Email"		Share Email Screen appears					Pass
9	Scroll down to "Add Recipients" section, then enter email address, then choose relationship using the option wheel below, then tap "+"		Contact's email and relationship appears					Pass
10	Tap "Send Email"		Your Sent Files Screen appears and a green popup below appears to indicate your file has been sent.					Pass
Share via Text after Adding a File from Camera
Step #	Step Details		Expected Results		Actual Results			Pass / Fail / Not executed / Suspended
1	Tap on App Icon		App should open					Not executed
2	Tap "Skip Intro"		App takes you to Login Screen					Not executed
3	Enter email and password then tap "Login"		App should take you to the Files Screen					Not executed
4	Tap "Take Picture"		Native camera appears					Not executed
5	Take photo, then tap "Use Photo" if on iOS		Files above are updated to include the addition file					Not executed
6	In the list of File(s) above, tap the Share icon (2nd icon to the right of the file name)		Popup Screen asking for your password appears					Pass
7	Enter password then tap "Next"		Share Screen appears					Pass
8	Tap "Share By SMS/Text"		Share Text Screen appears					Pass
9	Scroll down to "Add Recipients" section, then Tap "Select from Contacts"		Popup appears showing all of your contacts					Pass
10	Tap "Add" for a contact of interest		Contact's phone number appears in Share Text Screen					Pass
11	Choose your relationship with your contact via the option wheel below then tap "+"		Contact's phone number and relationship appears					Pass
12	Tap "Send SMS"		Native text messaging app appears					Pass
13	Send text message		Your Sent Files Screen appears					Pass
Introduction
Step #	Step Details		Expected Results		Actual Results			Pass / Fail / Not executed / Suspended
1	Tap on App Icon		App should open					Pass
2	Tap "Next"		1st Intro Slide Appears					Pass
3	Tap "Next"		2nd Intro Slide Appears					Pass
4	Tap "Next"		3rd Intro Slide Appears					Pass
5	Tap "Next"		4th Intro Slide Appears					Pass
Learn More
Step #	Step Details		Expected Results		Actual Results			Pass / Fail / Not executed / Suspended
1	Tap on App Icon		App should open					Pass
2	Tap "Learn More"		Learn More Screen Appears					Pass
3	Scroll through the Screen		All of Learn More Screen					Pass

## Sheet: subject105
Test Case ID		105	Test Case Description		Test ShareDNA App Functionality
Created By		Cameron	Reviewed By				Version		1.0.9
Tester's Name		105	Date Tested		2019-10-23
Phone Model and Software	eg. iPhone 6S, iOS 12.2
S #	Prerequisites:
1	if iOS, Download ShareDNA App from TestFlight
2	if Android, Install apk file
Test Scenario	You have a genetic test result and you would like to share it with someone via email and text
Login
Step #	Step Details		Expected Results		Actual Results			Pass / Fail / Not executed / Suspended
1	Tap on App Icon		App should open					Not executed
2	Tap "Skip Intro"		App takes you to Login Screen					Not executed
3	Enter email and password then tap "Login"		App should take you to the Files Screen					Not executed
Register
Step #	Step Details		Expected Results		Actual Results			Pass / Fail / Not executed / Suspended
1	Tap on App Icon		App should open					Pass
2	Tap "Skip Intro"		App takes you to Login Screen					Pass
3	Tap "Need a login? Sign up for an account"		App should take you to Register Screen					Pass
4	Enter email and password, tap "I agree to the ShareDNA Terms of Use and Privacy Policy", then tap "Submit"		App should take you to the Files Screen					Pass
Add a File from Photo Library
Step #	Step Details		Expected Results		Actual Results			Pass / Fail / Not executed / Suspended
1	Tap on App Icon		App should open					Not executed
2	Tap "Skip Intro"		App takes you to Login Screen					Not executed
3	Enter email and password then tap "Login"		App should take you to the Files Screen					Not executed
4	Tap "Select File"		Popup Screen should appear					Not executed
5	Tap "Photo Library"		Opens your native photo library					Not executed
6	Tap your photo of interest, then "Done" if on iOS		App should reappear and name of photo should appear next to "SELECT FILE" button					Not executed
7	Tap "Add"		Files above are updated to include the addition file					Not executed
Add a File from Camera
Step #	Step Details		Expected Results		Actual Results			Pass / Fail / Not executed / Suspended
1	Tap on App Icon		App should open					Pass
2	Tap "Skip Intro"		App takes you to Login Screen					Pass
3	Enter email and password then tap "Login"		App should take you to the Files Screen					Pass
4	Tap "Take Picture"		Native camera appears					Pass
5	Take photo, then tap "Use Photo" if on iOS		Files above are updated to include the addition file					Pass
Share via Email after Adding a File from Camera
Step #	Step Details		Expected Results		Actual Results			Pass / Fail / Not executed / Suspended
1	Tap on App Icon		App should open					Pass
2	Tap "Skip Intro"		App takes you to Login Screen					Pass
3	Enter email and password then tap "Login"		App should take you to the Files Screen					Pass
4	Tap "Take Picture"		Native camera appears					Pass
5	Take photo, then tap "Use Photo" if on iOS		Files above are updated to include the addition file					Pass
6	In the list of File(s) above, tap the Share icon (2nd icon to the right of the file name)		Popup Screen asking for your password appears					Pass
7	Enter password then tap "Next"		Share Screen appears					Pass
8	Tap "Share By Email"		Share Email Screen appears					Pass
9	Scroll down to "Add Recipients" section, then enter email address, then choose relationship using the option wheel below, then tap "+"		Contact's email and relationship appears					Pass
10	Tap "Send Email"		Your Sent Files Screen appears and a green popup below appears to indicate your file has been sent.					Pass
Share via Text after Adding a File from Camera
Step #	Step Details		Expected Results		Actual Results			Pass / Fail / Not executed / Suspended
1	Tap on App Icon		App should open					Pass
2	Tap "Skip Intro"		App takes you to Login Screen					Pass
3	Enter email and password then tap "Login"		App should take you to the Files Screen					Pass
4	Tap "Take Picture"		Native camera appears					Pass
5	Take photo, then tap "Use Photo" if on iOS		Files above are updated to include the addition file					Pass
6	In the list of File(s) above, tap the Share icon (2nd icon to the right of the file name)		Popup Screen asking for your password appears					Pass
7	Enter password then tap "Next"		Share Screen appears					Not executed
8	Tap "Share By SMS/Text"		Share Text Screen appears					Not executed
9	Scroll down to "Add Recipients" section, then Tap "Select from Contacts"		Popup appears showing all of your contacts					Not executed
10	Tap "Add" for a contact of interest		Contact's phone number appears in Share Text Screen					Not executed
11	Choose your relationship with your contact via the option wheel below then tap "+"		Contact's phone number and relationship appears					Not executed
12	Tap "Send SMS"		Native text messaging app appears					Not executed
13	Send text message		Your Sent Files Screen appears					Not executed
Introduction
Step #	Step Details		Expected Results		Actual Results			Pass / Fail / Not executed / Suspended
1	Tap on App Icon		App should open					Pass
2	Tap "Next"		1st Intro Slide Appears					Pass
3	Tap "Next"		2nd Intro Slide Appears					Pass
4	Tap "Next"		3rd Intro Slide Appears					Pass
5	Tap "Next"		4th Intro Slide Appears					Pass
Learn More
Step #	Step Details		Expected Results		Actual Results			Pass / Fail / Not executed / Suspended
1	Tap on App Icon		App should open					Pass
2	Tap "Learn More"		Learn More Screen Appears					Pass
3	Scroll through the Screen		All of Learn More Screen					Pass

## Sheet: subject106
Test Case ID		106	Test Case Description		Test ShareDNA App Functionality
Created By		Cameron	Reviewed By				Version		1.0.9
Tester's Name		106	Date Tested		2019-11-01
Phone Model and Software	eg. iPhone 6S, iOS 12.2
S #	Prerequisites:
1	if iOS, Download ShareDNA App from TestFlight
2	if Android, Install apk file
Test Scenario	You have a genetic test result and you would like to share it with someone via email and text
Login
Step #	Step Details		Expected Results		Actual Results			Pass / Fail / Not executed / Suspended
1	Tap on App Icon		App should open					Not executed
2	Tap "Skip Intro"		App takes you to Login Screen					Not executed
3	Enter email and password then tap "Login"		App should take you to the Files Screen					Not executed
Register
Step #	Step Details		Expected Results		Actual Results			Pass / Fail / Not executed / Suspended
1	Tap on App Icon		App should open					Pass
2	Tap "Skip Intro"		App takes you to Login Screen					Pass
3	Tap "Need a login? Sign up for an account"		App should take you to Register Screen					Pass
4	Enter email and password, tap "I agree to the ShareDNA Terms of Use and Privacy Policy", then tap "Submit"		App should take you to the Files Screen					Pass
Add a File from Photo Library
Step #	Step Details		Expected Results		Actual Results			Pass / Fail / Not executed / Suspended
1	Tap on App Icon		App should open					Not executed
2	Tap "Skip Intro"		App takes you to Login Screen					Not executed
3	Enter email and password then tap "Login"		App should take you to the Files Screen					Not executed
4	Tap "Select File"		Popup Screen should appear					Not executed
5	Tap "Photo Library"		Opens your native photo library					Not executed
6	Tap your photo of interest, then "Done" if on iOS		App should reappear and name of photo should appear next to "SELECT FILE" button					Not executed
7	Tap "Add"		Files above are updated to include the addition file					Not executed
Add a File from Camera
Step #	Step Details		Expected Results		Actual Results			Pass / Fail / Not executed / Suspended
1	Tap on App Icon		App should open					Pass
2	Tap "Skip Intro"		App takes you to Login Screen					Pass
3	Enter email and password then tap "Login"		App should take you to the Files Screen					Pass
4	Tap "Take Picture"		Native camera appears					Pass
5	Take photo, then tap "Use Photo" if on iOS		Files above are updated to include the addition file					Pass
Share via Email after Adding a File from Camera
Step #	Step Details		Expected Results		Actual Results			Pass / Fail / Not executed / Suspended
1	Tap on App Icon		App should open					Pass
2	Tap "Skip Intro"		App takes you to Login Screen					Pass
3	Enter email and password then tap "Login"		App should take you to the Files Screen					Pass
4	Tap "Take Picture"		Native camera appears					Pass
5	Take photo, then tap "Use Photo" if on iOS		Files above are updated to include the addition file					Pass
6	In the list of File(s) above, tap the Share icon (2nd icon to the right of the file name)		Popup Screen asking for your password appears					Pass
7	Enter password then tap "Next"		Share Screen appears					Pass
8	Tap "Share By Email"		Share Email Screen appears					Pass
9	Scroll down to "Add Recipients" section, then enter email address, then choose relationship using the option wheel below, then tap "+"		Contact's email and relationship appears					Pass
10	Tap "Send Email"		Your Sent Files Screen appears and a green popup below appears to indicate your file has been sent.					Pass
Share via Text after Adding a File from Camera
Step #	Step Details		Expected Results		Actual Results			Pass / Fail / Not executed / Suspended
1	Tap on App Icon		App should open					Not executed
2	Tap "Skip Intro"		App takes you to Login Screen					Not executed
3	Enter email and password then tap "Login"		App should take you to the Files Screen					Not executed
4	Tap "Take Picture"		Native camera appears					Not executed
5	Take photo, then tap "Use Photo" if on iOS		Files above are updated to include the addition file					Not executed
6	In the list of File(s) above, tap the Share icon (2nd icon to the right of the file name)		Popup Screen asking for your password appears					Not executed
7	Enter password then tap "Next"		Share Screen appears					Not executed
8	Tap "Share By SMS/Text"		Share Text Screen appears					Not executed
9	Scroll down to "Add Recipients" section, then Tap "Select from Contacts"		Popup appears showing all of your contacts					Not executed
10	Tap "Add" for a contact of interest		Contact's phone number appears in Share Text Screen					Not executed
11	Choose your relationship with your contact via the option wheel below then tap "+"		Contact's phone number and relationship appears					Not executed
12	Tap "Send SMS"		Native text messaging app appears					Not executed
13	Send text message		Your Sent Files Screen appears					Not executed
Introduction
Step #	Step Details		Expected Results		Actual Results			Pass / Fail / Not executed / Suspended
1	Tap on App Icon		App should open					Pass
2	Tap "Next"		1st Intro Slide Appears					Pass
3	Tap "Next"		2nd Intro Slide Appears					Pass
4	Tap "Next"		3rd Intro Slide Appears					Pass
5	Tap "Next"		4th Intro Slide Appears					Pass
Learn More
Step #	Step Details		Expected Results		Actual Results			Pass / Fail / Not executed / Suspended
1	Tap on App Icon		App should open					Pass
2	Tap "Learn More"		Learn More Screen Appears					Pass
3	Scroll through the Screen		All of Learn More Screen					Pass

## Sheet: subject107
Test Case ID		107	Test Case Description		Test ShareDNA App Functionality
Created By		Cameron	Reviewed By				Version		1.0.9
Tester's Name		107	Date Tested		2019-11-21
Phone Model and Software	eg. iPhone 6S, iOS 12.2
S #	Prerequisites:
1	if iOS, Download ShareDNA App from TestFlight
2	if Android, Install apk file
Test Scenario	You have a genetic test result and you would like to share it with someone via email and text
Login
Step #	Step Details		Expected Results		Actual Results			Pass / Fail / Not executed / Suspended
1	Tap on App Icon		App should open					Not executed
2	Tap "Skip Intro"		App takes you to Login Screen					Not executed
3	Enter email and password then tap "Login"		App should take you to the Files Screen					Not executed
Register
Step #	Step Details		Expected Results		Actual Results			Pass / Fail / Not executed / Suspended
1	Tap on App Icon		App should open					Pass
2	Tap "Skip Intro"		App takes you to Login Screen					Pass
3	Tap "Need a login? Sign up for an account"		App should take you to Register Screen					Pass
4	Enter email and password, tap "I agree to the ShareDNA Terms of Use and Privacy Policy", then tap "Submit"		App should take you to the Files Screen					Pass
Add a File from Photo Library
Step #	Step Details		Expected Results		Actual Results			Pass / Fail / Not executed / Suspended
1	Tap on App Icon		App should open					Pass
2	Tap "Skip Intro"		App takes you to Login Screen					Pass
3	Enter email and password then tap "Login"		App should take you to the Files Screen					Pass
4	Tap "Select File"		Popup Screen should appear					Pass
5	Tap "Photo Library"		Opens your native photo library					Pass
6	Tap your photo of interest, then "Done" if on iOS		App should reappear and name of photo should appear next to "SELECT FILE" button					Pass
7	Tap "Add"		Files above are updated to include the addition file					Pass
Add a File from Camera
Step #	Step Details		Expected Results		Actual Results			Pass / Fail / Not executed / Suspended
1	Tap on App Icon		App should open					Not executed
2	Tap "Skip Intro"		App takes you to Login Screen					Not executed
3	Enter email and password then tap "Login"		App should take you to the Files Screen					Not executed
4	Tap "Take Picture"		Native camera appears					Not executed
5	Take photo, then tap "Use Photo" if on iOS		Files above are updated to include the addition file					Not executed
Share via Email after Adding a File from Camera
Step #	Step Details		Expected Results		Actual Results			Pass / Fail / Not executed / Suspended
1	Tap on App Icon		App should open					Pass
2	Tap "Skip Intro"		App takes you to Login Screen					Pass
3	Enter email and password then tap "Login"		App should take you to the Files Screen					Pass
4	Tap "Take Picture"		Native camera appears					Pass
5	Take photo, then tap "Use Photo" if on iOS		Files above are updated to include the addition file					Pass
6	In the list of File(s) above, tap the Share icon (2nd icon to the right of the file name)		Popup Screen asking for your password appears					Pass
7	Enter password then tap "Next"		Share Screen appears					Pass
8	Tap "Share By Email"		Share Email Screen appears					Pass
9	Scroll down to "Add Recipients" section, then enter email address, then choose relationship using the option wheel below, then tap "+"		Contact's email and relationship appears					Pass
10	Tap "Send Email"		Your Sent Files Screen appears and a green popup below appears to indicate your file has been sent.					Pass
Share via Text after Adding a File from Camera
Step #	Step Details		Expected Results		Actual Results			Pass / Fail / Not executed / Suspended
1	Tap on App Icon		App should open					Not executed
2	Tap "Skip Intro"		App takes you to Login Screen					Not executed
3	Enter email and password then tap "Login"		App should take you to the Files Screen					Not executed
4	Tap "Take Picture"		Native camera appears					Not executed
5	Take photo, then tap "Use Photo" if on iOS		Files above are updated to include the addition file					Not executed
6	In the list of File(s) above, tap the Share icon (2nd icon to the right of the file name)		Popup Screen asking for your password appears					Pass
7	Enter password then tap "Next"		Share Screen appears					Pass
8	Tap "Share By SMS/Text"		Share Text Screen appears					Pass
9	Scroll down to "Add Recipients" section, then Tap "Select from Contacts"		Popup appears showing all of your contacts					Pass
10	Tap "Add" for a contact of interest		Contact's phone number appears in Share Text Screen					Pass
11	Choose your relationship with your contact via the option wheel below then tap "+"		Contact's phone number and relationship appears					Pass
12	Tap "Send SMS"		Native text messaging app appears					Pass
13	Send text message		Your Sent Files Screen appears					Pass
Introduction
Step #	Step Details		Expected Results		Actual Results			Pass / Fail / Not executed / Suspended
1	Tap on App Icon		App should open					Pass
2	Tap "Next"		1st Intro Slide Appears					Pass
3	Tap "Next"		2nd Intro Slide Appears					Pass
4	Tap "Next"		3rd Intro Slide Appears					Pass
5	Tap "Next"		4th Intro Slide Appears					Pass
Learn More
Step #	Step Details		Expected Results		Actual Results			Pass / Fail / Not executed / Suspended
1	Tap on App Icon		App should open					Pass
2	Tap "Learn More"		Learn More Screen Appears					Pass
3	Scroll through the Screen		All of Learn More Screen					Pass

## Sheet: subject108
Test Case ID		108	Test Case Description		Test ShareDNA App Functionality
Created By		Cameron	Reviewed By				Version		1.0.9
Tester's Name		108	Date Tested		2019-11-20
Phone Model and Software	eg. iPhone 6S, iOS 12.2
S #	Prerequisites:
1	if iOS, Download ShareDNA App from TestFlight
2	if Android, Install apk file
Test Scenario	You have a genetic test result and you would like to share it with someone via email and text
Login
Step #	Step Details		Expected Results		Actual Results			Pass / Fail / Not executed / Suspended
1	Tap on App Icon		App should open					Not executed
2	Tap "Skip Intro"		App takes you to Login Screen					Not executed
3	Enter email and password then tap "Login"		App should take you to the Files Screen					Not executed
Register
Step #	Step Details		Expected Results		Actual Results			Pass / Fail / Not executed / Suspended
1	Tap on App Icon		App should open					Pass
2	Tap "Skip Intro"		App takes you to Login Screen					Pass
3	Tap "Need a login? Sign up for an account"		App should take you to Register Screen					Pass
4	Enter email and password, tap "I agree to the ShareDNA Terms of Use and Privacy Policy", then tap "Submit"		App should take you to the Files Screen					Pass
Add a File from Photo Library
Step #	Step Details		Expected Results		Actual Results			Pass / Fail / Not executed / Suspended
1	Tap on App Icon		App should open					Not executed
2	Tap "Skip Intro"		App takes you to Login Screen					Not executed
3	Enter email and password then tap "Login"		App should take you to the Files Screen					Not executed
4	Tap "Select File"		Popup Screen should appear					Not executed
5	Tap "Photo Library"		Opens your native photo library					Not executed
6	Tap your photo of interest, then "Done" if on iOS		App should reappear and name of photo should appear next to "SELECT FILE" button					Not executed
7	Tap "Add"		Files above are updated to include the addition file					Not executed
Add a File from Camera
Step #	Step Details		Expected Results		Actual Results			Pass / Fail / Not executed / Suspended
1	Tap on App Icon		App should open					Pass
2	Tap "Skip Intro"		App takes you to Login Screen					Pass
3	Enter email and password then tap "Login"		App should take you to the Files Screen					Pass
4	Tap "Take Picture"		Native camera appears					Pass
5	Take photo, then tap "Use Photo" if on iOS		Files above are updated to include the addition file					Pass
Share via Email after Adding a File from Camera
Step #	Step Details		Expected Results		Actual Results			Pass / Fail / Not executed / Suspended
1	Tap on App Icon		App should open					Pass
2	Tap "Skip Intro"		App takes you to Login Screen					Pass
3	Enter email and password then tap "Login"		App should take you to the Files Screen					Pass
4	Tap "Take Picture"		Native camera appears					Pass
5	Take photo, then tap "Use Photo" if on iOS		Files above are updated to include the addition file					Pass
6	In the list of File(s) above, tap the Share icon (2nd icon to the right of the file name)		Popup Screen asking for your password appears					Pass
7	Enter password then tap "Next"		Share Screen appears					Pass
8	Tap "Share By Email"		Share Email Screen appears					Pass
9	Scroll down to "Add Recipients" section, then enter email address, then choose relationship using the option wheel below, then tap "+"		Contact's email and relationship appears					Pass
10	Tap "Send Email"		Your Sent Files Screen appears and a green popup below appears to indicate your file has been sent.					Pass
Share via Text after Adding a File from Camera
Step #	Step Details		Expected Results		Actual Results			Pass / Fail / Not executed / Suspended
1	Tap on App Icon		App should open					Not executed
2	Tap "Skip Intro"		App takes you to Login Screen					Not executed
3	Enter email and password then tap "Login"		App should take you to the Files Screen					Not executed
4	Tap "Take Picture"		Native camera appears					Not executed
5	Take photo, then tap "Use Photo" if on iOS		Files above are updated to include the addition file					Not executed
6	In the list of File(s) above, tap the Share icon (2nd icon to the right of the file name)		Popup Screen asking for your password appears					Pass
7	Enter password then tap "Next"		Share Screen appears					Pass
8	Tap "Share By SMS/Text"		Share Text Screen appears					Pass
9	Scroll down to "Add Recipients" section, then Tap "Select from Contacts"		Popup appears showing all of your contacts					Pass
10	Tap "Add" for a contact of interest		Contact's phone number appears in Share Text Screen					Pass
11	Choose your relationship with your contact via the option wheel below then tap "+"		Contact's phone number and relationship appears					Pass
12	Tap "Send SMS"		Native text messaging app appears					Pass
13	Send text message		Your Sent Files Screen appears					Pass
Introduction
Step #	Step Details		Expected Results		Actual Results			Pass / Fail / Not executed / Suspended
1	Tap on App Icon		App should open					Pass
2	Tap "Next"		1st Intro Slide Appears					Pass
3	Tap "Next"		2nd Intro Slide Appears					Pass
4	Tap "Next"		3rd Intro Slide Appears					Pass
5	Tap "Next"		4th Intro Slide Appears					Pass
Learn More
Step #	Step Details		Expected Results		Actual Results			Pass / Fail / Not executed / Suspended
1	Tap on App Icon		App should open					Pass
2	Tap "Learn More"		Learn More Screen Appears					Pass
3	Scroll through the Screen		All of Learn More Screen					Pass

## Sheet: subject109
Test Case ID		109	Test Case Description		Test ShareDNA App Functionality
Created By		Cameron	Reviewed By				Version		1.0.9
Tester's Name		109	Date Tested		2019-11-22
Phone Model and Software	eg. iPhone 6S, iOS 12.2
S #	Prerequisites:
1	if iOS, Download ShareDNA App from TestFlight
2	if Android, Install apk file
Test Scenario	You have a genetic test result and you would like to share it with someone via email and text
Login
Step #	Step Details		Expected Results		Actual Results			Pass / Fail / Not executed / Suspended
1	Tap on App Icon		App should open					Not executed
2	Tap "Skip Intro"		App takes you to Login Screen					Not executed
3	Enter email and password then tap "Login"		App should take you to the Files Screen					Not executed
Register
Step #	Step Details		Expected Results		Actual Results			Pass / Fail / Not executed / Suspended
1	Tap on App Icon		App should open					Pass
2	Tap "Skip Intro"		App takes you to Login Screen					Pass
3	Tap "Need a login? Sign up for an account"		App should take you to Register Screen					Pass
4	Enter email and password, tap "I agree to the ShareDNA Terms of Use and Privacy Policy", then tap "Submit"		App should take you to the Files Screen					Pass
Add a File from Photo Library
Step #	Step Details		Expected Results		Actual Results			Pass / Fail / Not executed / Suspended
1	Tap on App Icon		App should open					Pass
2	Tap "Skip Intro"		App takes you to Login Screen					Pass
3	Enter email and password then tap "Login"		App should take you to the Files Screen					Pass
4	Tap "Select File"		Popup Screen should appear					Pass
5	Tap "Photo Library"		Opens your native photo library					Pass
6	Tap your photo of interest, then "Done" if on iOS		App should reappear and name of photo should appear next to "SELECT FILE" button					Pass
7	Tap "Add"		Files above are updated to include the addition file					Pass
Add a File from Camera
Step #	Step Details		Expected Results		Actual Results			Pass / Fail / Not executed / Suspended
1	Tap on App Icon		App should open					Not executed
2	Tap "Skip Intro"		App takes you to Login Screen					Not executed
3	Enter email and password then tap "Login"		App should take you to the Files Screen					Not executed
4	Tap "Take Picture"		Native camera appears					Not executed
5	Take photo, then tap "Use Photo" if on iOS		Files above are updated to include the addition file					Not executed
Share via Email after Adding a File from Camera
Step #	Step Details		Expected Results		Actual Results			Pass / Fail / Not executed / Suspended
1	Tap on App Icon		App should open					Not executed
2	Tap "Skip Intro"		App takes you to Login Screen					Not executed
3	Enter email and password then tap "Login"		App should take you to the Files Screen					Not executed
4	Tap "Take Picture"		Native camera appears					Not executed
5	Take photo, then tap "Use Photo" if on iOS		Files above are updated to include the addition file					Not executed
6	In the list of File(s) above, tap the Share icon (2nd icon to the right of the file name)		Popup Screen asking for your password appears					Pass
7	Enter password then tap "Next"		Share Screen appears					Pass
8	Tap "Share By Email"		Share Email Screen appears					Pass
9	Scroll down to "Add Recipients" section, then enter email address, then choose relationship using the option wheel below, then tap "+"		Contact's email and relationship appears					Pass
10	Tap "Send Email"		Your Sent Files Screen appears and a green popup below appears to indicate your file has been sent.					Pass
Share via Text after Adding a File from Camera
Step #	Step Details		Expected Results		Actual Results			Pass / Fail / Not executed / Suspended
1	Tap on App Icon		App should open					Not executed
2	Tap "Skip Intro"		App takes you to Login Screen					Not executed
3	Enter email and password then tap "Login"		App should take you to the Files Screen					Not executed
4	Tap "Take Picture"		Native camera appears					Not executed
5	Take photo, then tap "Use Photo" if on iOS		Files above are updated to include the addition file					Not executed
6	In the list of File(s) above, tap the Share icon (2nd icon to the right of the file name)		Popup Screen asking for your password appears					Pass
7	Enter password then tap "Next"		Share Screen appears					Pass
8	Tap "Share By SMS/Text"		Share Text Screen appears					Pass
9	Scroll down to "Add Recipients" section, then Tap "Select from Contacts"		Popup appears showing all of your contacts					Pass
10	Tap "Add" for a contact of interest		Contact's phone number appears in Share Text Screen					Pass
11	Choose your relationship with your contact via the option wheel below then tap "+"		Contact's phone number and relationship appears					Pass
12	Tap "Send SMS"		Native text messaging app appears					Pass
13	Send text message		Your Sent Files Screen appears					Pass
Introduction
Step #	Step Details		Expected Results		Actual Results			Pass / Fail / Not executed / Suspended
1	Tap on App Icon		App should open					Pass
2	Tap "Next"		1st Intro Slide Appears					Pass
3	Tap "Next"		2nd Intro Slide Appears					Pass
4	Tap "Next"		3rd Intro Slide Appears					Pass
5	Tap "Next"		4th Intro Slide Appears					Pass
Learn More
Step #	Step Details		Expected Results		Actual Results			Pass / Fail / Not executed / Suspended
1	Tap on App Icon		App should open					Pass
2	Tap "Learn More"		Learn More Screen Appears					Pass
3	Scroll through the Screen		All of Learn More Screen					Pass

## Sheet: subject110
Test Case ID		110	Test Case Description		Test ShareDNA App Functionality
Created By		Cameron	Reviewed By				Version		1.0.9
Tester's Name		110	Date Tested		2019-12-18
Phone Model and Software	eg. iPhone 6S, iOS 12.2
S #	Prerequisites:
1	if iOS, Download ShareDNA App from TestFlight
2	if Android, Install apk file
Test Scenario	You have a genetic test result and you would like to share it with someone via email and text
Login
Step #	Step Details		Expected Results		Actual Results			Pass / Fail / Not executed / Suspended
1	Tap on App Icon		App should open					Not executed
2	Tap "Skip Intro"		App takes you to Login Screen					Not executed
3	Enter email and password then tap "Login"		App should take you to the Files Screen					Not executed
Register
Step #	Step Details		Expected Results		Actual Results			Pass / Fail / Not executed / Suspended
1	Tap on App Icon		App should open					Pass
2	Tap "Skip Intro"		App takes you to Login Screen					Pass
3	Tap "Need a login? Sign up for an account"		App should take you to Register Screen					Pass
4	Enter email and password, tap "I agree to the ShareDNA Terms of Use and Privacy Policy", then tap "Submit"		App should take you to the Files Screen					Pass
Add a File from Photo Library
Step #	Step Details		Expected Results		Actual Results			Pass / Fail / Not executed / Suspended
1	Tap on App Icon		App should open					Pass
2	Tap "Skip Intro"		App takes you to Login Screen					Pass
3	Enter email and password then tap "Login"		App should take you to the Files Screen					Pass
4	Tap "Select File"		Popup Screen should appear					Pass
5	Tap "Photo Library"		Opens your native photo library					Pass
6	Tap your photo of interest, then "Done" if on iOS		App should reappear and name of photo should appear next to "SELECT FILE" button					Pass
7	Tap "Add"		Files above are updated to include the addition file					Pass
Add a File from Camera
Step #	Step Details		Expected Results		Actual Results			Pass / Fail / Not executed / Suspended
1	Tap on App Icon		App should open					Not executed
2	Tap "Skip Intro"		App takes you to Login Screen					Not executed
3	Enter email and password then tap "Login"		App should take you to the Files Screen					Not executed
4	Tap "Take Picture"		Native camera appears					Not executed
5	Take photo, then tap "Use Photo" if on iOS		Files above are updated to include the addition file					Not executed
Share via Email after Adding a File from Camera
Step #	Step Details		Expected Results		Actual Results			Pass / Fail / Not executed / Suspended
1	Tap on App Icon		App should open					Pass
2	Tap "Skip Intro"		App takes you to Login Screen					Pass
3	Enter email and password then tap "Login"		App should take you to the Files Screen					Pass
4	Tap "Take Picture"		Native camera appears					Pass
5	Take photo, then tap "Use Photo" if on iOS		Files above are updated to include the addition file					Pass
6	In the list of File(s) above, tap the Share icon (2nd icon to the right of the file name)		Popup Screen asking for your password appears					Pass
7	Enter password then tap "Next"		Share Screen appears					Pass
8	Tap "Share By Email"		Share Email Screen appears					Pass
9	Scroll down to "Add Recipients" section, then enter email address, then choose relationship using the option wheel below, then tap "+"		Contact's email and relationship appears					Pass
10	Tap "Send Email"		Your Sent Files Screen appears and a green popup below appears to indicate your file has been sent.					Pass
Share via Text after Adding a File from Camera
Step #	Step Details		Expected Results		Actual Results			Pass / Fail / Not executed / Suspended
1	Tap on App Icon		App should open					Not executed
2	Tap "Skip Intro"		App takes you to Login Screen					Not executed
3	Enter email and password then tap "Login"		App should take you to the Files Screen					Not executed
4	Tap "Take Picture"		Native camera appears					Not executed
5	Take photo, then tap "Use Photo" if on iOS		Files above are updated to include the addition file					Not executed
6	In the list of File(s) above, tap the Share icon (2nd icon to the right of the file name)		Popup Screen asking for your password appears					Pass
7	Enter password then tap "Next"		Share Screen appears					Pass
8	Tap "Share By SMS/Text"		Share Text Screen appears					Pass
9	Scroll down to "Add Recipients" section, then Tap "Select from Contacts"		Popup appears showing all of your contacts					Pass
10	Tap "Add" for a contact of interest		Contact's phone number appears in Share Text Screen					Pass
11	Choose your relationship with your contact via the option wheel below then tap "+"		Contact's phone number and relationship appears					Pass
12	Tap "Send SMS"		Native text messaging app appears					Pass
13	Send text message		Your Sent Files Screen appears					Pass
Introduction
Step #	Step Details		Expected Results		Actual Results			Pass / Fail / Not executed / Suspended
1	Tap on App Icon		App should open					Pass
2	Tap "Next"		1st Intro Slide Appears					Pass
3	Tap "Next"		2nd Intro Slide Appears					Pass
4	Tap "Next"		3rd Intro Slide Appears					Pass
5	Tap "Next"		4th Intro Slide Appears					Pass
Learn More
Step #	Step Details		Expected Results		Actual Results			Pass / Fail / Not executed / Suspended
1	Tap on App Icon		App should open					Pass
2	Tap "Learn More"		Learn More Screen Appears					Pass
3	Scroll through the Screen		All of Learn More Screen					Pass

[truncated: 4 more sheets: subject111, subject112, subject113, subject114]
